# Supplementary material for: Comparing the hamstring muscle activity between injured and non-injured sides during a variety of Nordic hamstring exercises
Source: PLoS One. 2025 Jun 5;20(6):e0325392. doi: 10.1371/journal.pone.0325392 (PMC12176284; doi:10.1371/journal.pone.0325392)
Supplement: S1 Dataset — (XLSX) [file pone.0325392.s001.xlsx]

## Sheet: Subject Characteristic
ID	Gender	Age	Height	Weight	History of HSI	HSI(R/L)
1	Male	22	166	72	within 1 year	L
2	Male	22	190	68	1 month	L
3	Male	19	167	63	1-2 months	R
4	Male	19	177	69	within 1 year	R
5	Male	20	174	76	within 1 year	R
6	Male	22	180	95	1 week	L
7	Male	22	173	65	13 months	L
8	Male	22	170	59	1 year	L
9	Male	21	167	91	4 weeks	R
10	Male	20	181	70	2 weeks	R

## Sheet: Fig 2 NiEMG (%MVIC) of the BF
	50BL		40BL		50UL		40UL
ID	BFlh non-injured leg	BFlh injured leg	BFlh non-injured leg	BFlh injured leg	BFlh non-injured leg	BFlh injured leg	BFlh non-injured leg	BFlh injured leg
1	30.2449	23.2354	3.47752	7.68181	45.3741	48.932	30.2422	30.1607
2	5.60793	6.61085	22.7449	30.2722	31.8726	53.6323	38.8872	61.6736
3	12.8939	5.64793	18.1685	11.7472	7.25318	24.7955	12.5398	7.1408
4	23.9052	11.4266	21.5033	24.4247	46.766	30.4808	48.4625	41.4186
5	10.7575	12.9979	5.21688	10.3987	19.7768	28.0106	17.4271	21.593
6	33.656	21.0758	54.8427	23.1142	64.7881	67.8499	64.977	59.5453
7	15.6965	5.15261	2.7353	8.6039	34.5299	23.6866	35.151	32.9011
8	5.93661	15.7217	9.88478	53.2251	19.7285	10.2648	65.9211	60.7983
9	13.7742	24.3421	19.0174	58.081	44.4823	54.6499	49.0527	69.3934
10	22.1468	19.3622	49.6326	34.7409	90.8807	69.8161	89.7139	102.632

## Sheet: Fig 3 NiEMG (%MVIC) of BFlh ST 
	50BL		40BL		50UL		40UL
ID	BFlh/ST non-Injured leg	BFlh/ST Injured leg	BFlh/ST non-Injured leg	BFlh/ST Injured leg	BFlh/ST non-Injured leg	BFlh/ST Injured leg	BFlh/ST non-Injured leg	BFlh/ST Injured leg
1	0.570329	0.615199	0.271286	5.27529	0.765546	1.27149	2.537	6.69316
2	0.219743	0.280633	0.761766	0.503344	1.09923	0.898329	1.00738	1.04247
3	1.50369	0.518755	2.07017	1.04573	0.531691	1.05751	5.15171	0.939605
4	2.21954	0.632362	1.60917	0.773377	2.61346	1.3777	1.93869	1.4282
5	0.490166	0.681839	0.62969	0.285152	0.518691	0.715799	0.814586	0.777025
6	1.80326	0.827222	1.52155	0.640472	1.83551	1.16814	1.22609	1.09883
7	0.700138	0.347841	0.131417	0.660446	1.61308	1.33586	1.89297	1.18567
8	0.421252	0.98899	0.205031	1.4741	1.15526	0.944309	1.17263	1.5162
9	0.700933	0.624579	0.533029	0.892142	1.26231	0.923686	0.815124	1.08589
10	0.574552	0.438957	0.796817	0.964724	1.00016	1.55651	1.04364	1.66347

## Sheet: Table1 NiEMG(%MVIC) related mus
	NHex50 BL										NHex50 UL(NI)										NHex50 UL(I)										NHE40 BL										NHE40UL (NI)
ID	ES (NI)	ES (I)	GM (NI)	GM (I)	RA (NI)	RA (I)	LG (NI)	LG (I)	MG (NI)	MG (I)	ES (NI)	ES (I)	GM (NI)	GM (I)	RA (NI)	RA (I)	LG (NI)	LG (I)	MG (NI)	MG (I)	ES (NI)	ES (I)	GM (NI)	GM (I)	RA (NI)	RA (I)	LG (NI)	LG (I)	MG (NI)	MG (I)	ES (NI)	ES (I)	GM (NI)	GM (I)	RA (NI)	RA (I)	LG (NI)	LG (I)	MG (NI)	MG (I)	ES (NI)	ES (I)	GM (NI)	GM (I)	RA (NI)	RA (I)	LG (NI)	LG (I)	MG (NI)
1	10.6336	13.5578	0.804381	1.03788	0.604579	0.869239	8.89832	28.5445	40.6218	33.2454	8.22457	14.3336	1.34856	1.12223	1.42189	0.508322	6.57249	0.421748	47.2284	0.666533	15.3603	5.12121	0.980479	1.2536	1.39755	0.525174	1.89531	59.6225	1.11583	26.3498	5.71395	7.30168	2.42162	0.589154	0.577175	0.27998	1.47683	0.835587	13.9405	6.29124	7.93348	14.2977	2.02925	1.08904	1.36633	0.503655	7.4021	1.33392	38.0919
2	17.5508	21.4082	3.22333	Outlier	1.80041	0.487773	17.4414	22.0509	19.4504	20.5889	16.2184	35.686	Outlier	Outlier	5.46812	1.18141	Outlier	4.58605	75.2698	7.53324	31.5822	20.8351	Outlier	Outlier	5.38129	1.45427	8.78434	80.0225	3.55007	70.1375	25.9484	27.5528	Outlier	4.65218	Outlier	Outlier	Outlier	Outlier	Outlier	Outlier	22.0701	34.3496	Outlier	Outlier	5.15448	1.40915	47.3811	5.49758	75.7109
3	9.12112	13.1086	1.84754	0.69954	1.32272	0.699714	2.77696	0.624747	23.714	Outlier	11.7235	28.7675	7.55355	1.04883	1.19148	0.640331	18.2386	0.915556	48.2816	2.92868	28.1297	9.23494	1.44552	8.56104	1.0764	0.877586	0.592577	3.95045	0.686561	43.544	12.1003	19.7214	3.96709	0.923346	1.40528	0.655146	1.91746	0.589838	17.7181	13.1678	6.66125	22.3755	9.49053	0.895554	1.48689	0.785833	1.54264	11.5449	5.3765
4	Outlier	Outlier	0.855808	2.08669	1.91165	1.18248	6.31686	15.3088	31.8191	34.3857	27.1679	28.5839	3.27502	1.79905	2.21305	1.04423	9.91291	22.9189	44.3577	19.8193	27.7073	29.7456	0.878668	5.55395	1.91693	1.54342	16.6722	25.8786	11.7476	65.4133	30.3088	34.1753	0.845146	1.90845	2.00008	1.08347	15.7661	26.3178	36.3496	44.7169	26.1537	34.6694	2.62635	2.42905	3.65715	1.91773	90.0272	1.43511	50.6366
5	17.2148	15.419	2.87236	3.5168	0.753083	Outlier	4.62561	14.9659	18.4678	23.503	21.343	21.5685	7.83095	3.01649	0.995639	3.55683	10.5738	18.7623	25.8755	8.25348	27.8429	18.2189	Outlier	5.21537	1.02056	Outlier	5.12186	24.5827	27.2017	37.2671	17.743	16.5956	2.85736	2.79391	0.745261	Outlier	1.90476	21.8193	17.3299	3.45023	15.3528	23.9834	8.36372	2.83994	1.03761	3.33189	14.2829	3.16574	21.6123
6	13.8715	18.9367	Outlier	2.97825	0.84179	0.850173	2.64379	25.603	43.5991	23.3692	12.0901	19.5182	14.8554	2.9841	1.19889	1.65328		4.61461	103.03	27.1854	17.4898	16.0498	Outlier	6.32562	1.96759	1.70986	3.41048	184.65	Outlier	97.0798	22.2305	29.4033	Outlier	3.92172	0.948483	1.0511	24.5277	36.0334	63.009	41.2447	30.2441	24.5614	Outlier	3.51465	1.57987	2.13646	66.8984	5.24683	83.8919
7	11.608	15.1782	1.14546	2.51538	1.65041	Outlier	24.298	20.2435	35.3052	16.8281	5.33138	16.7912	2.26696	3.5341	2.43503	2.13125	17.3953	0.428004	55.6717	0.617883	11.8517	9.79288	0.920194	5.82169	1.94777	2.08489	0.650171	15.1279	0.993353	39.3072	16.7675	18.4702	1.18073	2.73019	2.04733	Outlier	29.1997	24.865	28.4294	2.24342	8.47434	18.8282	5.82056	3.50468	2.66015	2.29572	37.0426	0.416627	61.0913
8	3.04636	Outlier	0.508822	0.436793	4.09059	1.16636	18.9327	11.792	16.3468	24.1994	8.83909	2.81357	0.510875	0.301663	2.70218	0.439381	16.7896	10.5376	32.2738	25.3863	2.81423	2.37891	0.288208	0.500743	1.77131	0.75856	20.6069	7.70829	16.1809	9.45633	7.06702	3.35856	0.753728	0.821858	Outlier	0.918582	32.5413	14.5462	40.7392	65.7719	5.16886	10.7182	1.42782	0.761068	3.69683	2.58352	60.0398	3.13039	92.2725
9	18.8652	20.8279	1.44231	3.02783	2.4577	0.717235	18.1877	9.73315	24.2522	27.5075	15.1029	32.5345	3.42564	5.53744	4.25201	1.26833	6.86839	0.849485	87.282	0.856609	30.8263	9.46284	1.86407	Outlier	4.35941	1.21812	4.26388	17.1908	3.51062	46.148	31.8826	38.878	2.74864	Outlier	Outlier	1.40458	57.1446	22.0879	57.9864	37.3857	30.6087	45.2041	3.35272	7.01062	7.26942	1.41916	64.9511	8.34366	107.403
10	9.92929	14.7718	0.898616	1.76043	2.32664	1.37905	Outlier	Outlier	Outlier	Outlier	31.2798	29.9703	3.21512	4.29304	7.39074	3.1964	Outlier	Outlier	Outlier	Outlier	10.5489	5.73932	1.31999	2.85084	3.51501	1.76628	Outlier	Outlier	Outlier	Outlier	16.8322	20.4293	1.64593	2.54854	1.38663	0.975126	Outlier	Outlier	Outlier	Outlier	30.6608	33.4122	3.28201	4.11357	5.16916	2.53457	Outlier	Outlier	Outlier
[truncated: 11 more columns]
